# Supplementary material for: Chemical-genetic profile analysis in yeast suggests that a previously uncharacterized open reading frame, YBR261C, affects protein synthesis
Source: BMC Genomics. 2008 Dec 3;9:583. doi: 10.1186/1471-2164-9-583 (PMC2613417; doi:10.1186/1471-2164-9-583)
Supplement: Additional file 1 — Supplemental Table 1. List of genes deletions, which are sensitive to paromomycin. [file 1471-2164-9-583-S1.xls]

## Sheet: Sheet1
Supplemental Table 1. List of genes deletions which are sensitive to paromomycin.
In red are those genes shared with paromomycin sensitivity test using a heterozygous deletion array.
* represents those genes that are repeatedly seen in our similar screenings using different drugs. Therefore they may represent false-positives and should be treated with caution.
	Standard Gene Name	Systematic Gene Name
Supersensitive
	CCR4	YAL021C	*
	LDB7	YBL006C	*
	GAL1	YBR020W	*
	SEC66	YBR171W
	RIM1	YCR028C-A	*
	YDR067C	YDR067C
	MHR1	YDR296W
	YDR307W	YDR307W
	TRP4	YDR354W	*
	GIM4	YEL003W
	YER175C	YER175C
	CKB1	YGL019W	*
	PIB2	YGL023C
	PGD1	YGL025C
	SKN1	YGR143W	*
	LAS21	YJL062W
	ASF1	YJL115W
	OPI3	YJR073C	*
	RPL43B	YJR094W-A
	UBP11	YKR098C
	BAS1	YKR099W
	YLR190W	YLR190W
	CDA1	YLR307W
	EST2	YLR318W
	MID2	YLR332W
	ROM2	YLR371W
	YLR381W	YLR381W
	REC114	YMR133W
	UBP15	YMR304W
	COG6	YNL041C	*
	RPL20B	YOR312C
Sensitive
	ATS1	YAL020C
	DRS2	YAL026C	*
	CYC3	YAL039C
	GCV3	YAL044C
	YAL045C	YAL045C
	SPC72	YAL047C
	PEX22	YAL055W
	GPE2	YAL056W
	FUI1	YBL042C
	EDE1	YBL047C	*
	YBL051C	YBL051C	*
	YBL057C	YBL057C
	YEL1	YBL060W
	YBL064C	YBL064C
	UBP13	YBL067C	*
	RPS8A	YBL072C
	NUP170	YBL079W
	PDX3	YBR035C
	CSG2	YBR036C	*
	FAT1	YBR041W
	RPS11B	YBR048W
	YBR077C	YBR077C	*
	SIF2	YBR103W	*
	LYS2	YBR115C
	GRS1	YBR121C
	HSL7	YBR133C
	UMP1	YBR173C
	ECM31	YBR176W
	RPS6B	YBR181C
	SMP1	YBR182C
	RPS9B	YBR189W
	KTR4	YBR199W
	BEM1	YBR200W
	MET8	YBR213W
	APG12	YBR217W
	YBR238C	YBR238C
	YBR261C	YBR261C
	MAL32	YBR299W
	STP22	YCL008C	*
	GBP2	YCL011C
	KCC4	YCL024W
	RNQ1	YCL028W
	BIK1	YCL029C
	HIS4	YCL030C
	YCL044C	YCL044C
	RVS161	YCR009C
	PMP1	YCR024C-A	*
	THR4	YCR053W	*
	BUD31	YCR063W
	RAD18	YCR066W
	YCR095C	YCR095C	*
	THI3	YDL080C
	PHO2	YDL106C
	CYK3	YDL117W
	YDL118W	YDL118W
	AAD4	YDL243C
	GCV1	YDR019C
	DOS2	YDR068W
	IPT1	YDR072C	*
	PPH3	YDR075W	*
	RAD55	YDR076W
	RRP8	YDR083W
	YDR084C	YDR084C
	AFR1	YDR085C
	YDR089W	YDR089W
	GIS1	YDR096W
	MSH6	YDR097C
	YDR101C	YDR101C
	YDR116C	YDR116C
	YDR185C	YDR185C
	REF2	YDR195W
	EBS1	YDR206W
	YDR210W	YDR210W
	YDR222W	YDR222W
	YDR248C	YDR248C
	HNT2	YDR305C
	GIC2	YDR309C
	SSF2	YDR312W
	YDR326C	YDR326C
	PEX3	YDR329C
	YDR333C	YDR333C
	YDR352W	YDR352W
	YDR387C	YDR387C
	SAC7	YDR389W	*
	SHE9	YDR393W
	YDR444W	YDR444W
	RPS17B	YDR447C
	RPS18A	YDR450W
	MFA1	YDR461W
	VPS3	YDR495C
	ITR1	YDR497C
	RPL37B	YDR500C
	KRE28	YDR532C
	YEL006W	YEL006W
	TOS9	YEL007W
	ECM10	YEL030W
	RAD23	YEL037C	*
	PAU2	YEL049W
	RML2	YEL050C
	CIN8	YEL061C
	CAN1	YEL063C
	AVT2	YEL064C
	SIT1	YEL065W
	DLD3	YEL071W
	MNN1	YER001W
	BIM1	YER016W
	GAL83	YER027C
	YER028C	YER028C
	PHM8	YER037W
	MXR1	YER042W
	BUD18	YER044C
	MEI4	YER044C-A
	YER045C	YER045C
	ILV1	YER086W	*
	SBH1	YER087C-A
	DEG1	YFL001W
	BLM3	YFL007W
	RIM15	YFL033C
	LOC1	YFR001W
	YFR008W	YFR008W
	IOC3	YFR013W
	CMK1	YFR014C
	COG7	YGL005C	*
	PMC1	YGL006W
	YGL010W	YGL010W
	YGL020C	YGL020C
	TRP5	YGL026C	*
	SCY1	YGL083W
	GUP1	YGL084C
	YGL101W	YGL101W
	ARC1	YGL105W
	YGL232W	YGL232W
	MTO1	YGL236C
	HAP2	YGL237C
	YGR004W	YGR004W
	YGR125W	YGR125W
	NSR1	YGR159C
	RSM27	YGR215W
	PFK1	YGR240C
	YGR273C	YGR273C
	BGL2	YGR282C
	ZUO1	YGR285C
	MAL12	YGR292W
	PRS3	YHL011C
	YHL012W	YHL012W
	SNF6	YHL025W
	NEM1	YHR004C
	ESC4	YHR154W
	RPL34B	YIL052C
	YIL092W	YIL092W
	PRK1	YIL095W
	YIL110W	YIL110W
	COX5B	YIL111W
	YIL122W	YIL122W
	YIL130W	YIL130W
	YIL132C	YIL132C
	FLX1	YIL134W
	YIL161W	YIL161W
	NIT1	YIL164C
	YIL166C	YIL166C
	IST3	YIR005W
	YIR007W	YIR007W
	MGA2	YIR033W	*
	LYS1	YIR034C
	YJL065C	YJL065C
	SCP160	YJL080C
	ARG3	YJL088W
	YJL123C	YJL123C
	CPS1	YJL172W
	SWI3	YJL176C
	YJL178C	YJL178C
	TOR1	YJR066W
	YJR082C	YJR082C
	JSN1	YJR091C
	BUD4	YJR092W
	IME1	YJR094C
	SFC1	YJR095W
	VPS25	YJR102C	*
	ADO1	YJR105W
	YJR149W	YJR149W
	TEF4	YKL081W
	LTV1	YKL143W
	YSR3	YKR053C
	YKR100C	YKR100C
	RPL8B	YLL045C
	RIC1	YLR039C
	IES3	YLR052W
	CHA4	YLR098C
	ICT1	YLR099C
	YLR118C	YLR118C
	PDC5	YLR134W
	PUS5	YLR165C
	RFX1	YLR176C	*
	SWI6	YLR182W
	HCR1	YLR192C
	YLR193C	YLR193C
	YKE2	YLR200W
	YLR221C	YLR221C
	RCK2	YLR248W
	SSP120	YLR250W
	YLR285W	YLR285W
	REC102	YLR329W
	CHS5	YLR330W
	NUP2	YLR335W
	YLR350W	YLR350W
	YLR352W	YLR352W
	YLR392C	YLR392C
	YPT7	YML001W	*
	YML003W	YML003W
	GLO1	YML004C
	YML014W	YML014W
	OST6	YML019W	*
	RPS17A	YML024W
	RPS18B	YML026C
	TSA1	YML028W	*
	YML072C	YML072C
	CPR3	YML078W
	DUS1	YML080W
	ERG5	YMR015C	*
	ASC1	YMR116C
	YMR130W	YMR130W
	YMR144W	YMR144W
	YMR147W	YMR147W
	MSS11	YMR164C
	YMR187C	YMR187C	*
	ICY1	YMR195W
	YMR196W	YMR196W
	HFA1	YMR207C
	YMR215W	YMR215W
	RPS10B	YMR230W
	GFD1	YMR255W
	PET111	YMR257C
	ZDS1	YMR273C	*
	YMR313C	YMR313C
	SFB2	YNL049C
	YNL144C	YNL144C
	ALF1	YNL148C	*
	YNL211C	YNL211C
	YNL224C	YNL224C
	SIP3	YNL257C	*
	PUS4	YNL292W
	MON2	YNL297C
	CLA4	YNL298W
	ATP11	YNL315C
	YNR048W	YNR048W
	YOL029C	YOL029C
	PEX15	YOL044W
	YOL053W	YOL053W
	YOL054W	YOL054W	*
	YOL063C	YOL063C
	INP54	YOL065C
	RPS19A	YOL121C
	MDH2	YOL126C
	WHI2	YOR043W	*
	ATX2	YOR079C
	KTR1	YOR099W
	YOR138C	YOR138C
	YOR173W	YOR173W
	YOR245C	YOR245C
	SNF2	YOR290C
	SNF2	YOR290C
	YOR291W	YOR291W
	RPS10A	YOR293W
	YOR295W	YOR295W
	YOR304C-A	YOR304C-A
	PUT4	YOR348C
	MNE1	YOR350C
	YOR352W	YOR352W
	GRD19	YOR357C
	HAP5	YOR358W
	GDH1	YOR375C
	FIT3	YOR383C
	ULA1	YPL003W
	MET12	YPL023C
	NCE4	YPL024W
	ELC1	YPL046C
	YPL056C	YPL056C
	BTS1	YPL069C
	RNY1	YPL123C
	KAP120	YPL125W
	UME1	YPL139C
	YPL144W	YPL144W	*
	APG5	YPL149W
	MLH3	YPL164C
	PCL8	YPL219W
	ALG5	YPL227C	*
	CLN2	YPL256C
	MDL2	YPL270W
	YPR015C	YPR015C
	YPR027C	YPR027C
	CVT9	YPR049C
	SPE3	YPR069C
	CTF4	YPR135W
	KIM3	YPR164W
