# Supplementary material for: Chemical-genetic profile analysis in yeast suggests that a previously uncharacterized open reading frame, YBR261C, affects protein synthesis
Source: BMC Genomics. 2008 Dec 3;9:583. doi: 10.1186/1471-2164-9-583 (PMC2613417; doi:10.1186/1471-2164-9-583)
Supplement: Additional file 2 — Supplemental Table 2. List of genes deletions, which are sensitive to both paromomycin and calcofluor white (CW). [file 1471-2164-9-583-S2.xls]

## Sheet: Sheet1
Supplemental Table 2. List of genes deletions which are sensitive to both paromomycin and calcofluor white (CW).
* represents those genes that are repeatedly seen in our similar screenings using different drugs. Therefore they may represent false-positives and should be treated with caution.
Standard Gene Name	Systematic Gene Name
POP2	YNR052C
SPT3	YDR392W
RPS1B	YML063W
RTF1	YGL244W
NUP84	YDL116W
IST1	YNL265C
YOR285W	YOR285W
RPL11B	YGR085C
YPT6	YLR262C
YPR087W	YPR087W
FYV5	YCL058C
YLR322W	YLR322W
YJR087W	YJR087W
YEL045C	YEL045C
YLR112W	YLR112W
YDR136C	YDR136C
YLR123C	YLR123C
YML030W	YML030W
KRE20	YAL058C-A	*
YLR374C	YLR374C
YDL206W	YDL206W
YAL004W	YAL004W
ERG4	YGL012W	*
MTH1	YDR277C
MAP1	YLR244C
BCK2	YER167W
SUR4	YLR372W
YHR151C	YHR151C
SHP1	YBL058W
YAL008W	YAL008W
SRO7	YPR032W	*
IRA2	YOL081W
XRS2	YDR369C
YDR279W	YDR279W
HOF1	YMR032W
ESC2	YDR363W
YOR161C	YOR161C
KHA1	YJL094C
SNQ2	YDR011W
YOR383C	YOR383C
VMA11	YPL234C
SPC72	YAL047C
VPS29	YHR012W	*
MNN10	YDR245W
YLR254C	YLR254C
MDM10	YAL010C
GLC8	YMR311C	*
AHP1	YLR109W
SPF1	YEL031W	*
ATP4	YPL078C
YMR145C	YMR145C
